# Supplementary material for: Chemotherapy (Etoposide)-Induced Intermingling of Heterochromatin and Euchromatin Compartments in Senescent PA-1 Embryonal Carcinoma Cells
Source: Cancers (Basel). 2025 Jul 26;17(15):2480. doi: 10.3390/cancers17152480 (PMC12345858; doi:10.3390/cancers17152480)
Supplement: Supplementary file 1 [file cancers-17-02480-s001.zip]

Archive with 1 entries (1 files):
- cancers-3718259-supplementary.pdf
